# Supplementary material for: New Insight into Taxonomy of European Mountain Pines, Pinus mugo Complex, Based on Complete Chloroplast Genomes Sequencing
Source: Plants (Basel). 2021 Jun 29;10(7):1331. doi: 10.3390/plants10071331 (PMC8309040; doi:10.3390/plants10071331)
Supplement: Supplementary file 1 [file plants-10-01331-s001.zip]

Archive with 1 entries (1 files):
- plants-1267297-supplementary.pdf
